# Supplementary material for: Identification of the suprachiasmatic nucleus venous portal system in the mammalian brain
Source: Nat Commun. 2021 Sep 24;12:5643. doi: 10.1038/s41467-021-25793-z (PMC8463669; doi:10.1038/s41467-021-25793-z)
Supplement: Supplementary file 6 — Source Data [file 41467_2021_25793_MOESM6_ESM.xlsx]

## Sheet: Fig 4biii
	whole volume (µm^3)	core volume (µm^3)	shell_volume	Shell node counts in each SCN	Core node counts in each SCN	Shell node in every 10^6 µm^3	Core nodes in every 10^6 µm^3
SCN1	17825300	3841680	13983620	139	25	9.9402	6.50757
SCN2	16935800	3596410	13339390	104	7	7.79646	1.94639
SCN3	19164400	3603890	15560510	127	15	8.16169	4.16217
SCN4	19290800	3661820	15628980	139	25	8.89373	6.82721
SCN5	20517200	3661820	16855380	148	15	8.78058	4.09632
SCN6	20112000	3616940	16495060	146	15	8.85113	4.14715
